# Supplementary material for: Gas-Mediated Intestinal Microbiome Regulation Prompts the Methanol Extract of Schizonepetae Spica to Relieve Colitis
Source: Nutrients. 2023 Jan 19;15(3):519. doi: 10.3390/nu15030519 (PMC9921049; doi:10.3390/nu15030519)
Supplement: Supplementary file 1 [file nutrients-15-00519-s001.zip]

Archive with 1 entries (1 files):
- nutrients-2079964-supplementary.pdf
